# Supplementary material for: One-year Mediterranean diet promotes epigenetic rejuvenation with country- and sex-specific effects: a pilot study from the NU-AGE project
Source: GeroScience. 2020 Jan 24;42(2):687–701. doi: 10.1007/s11357-019-00149-0 (PMC7205853; doi:10.1007/s11357-019-00149-0)
Supplement: Supplementary file 7 — (XLSX 28 kb) [file 11357_2019_149_MOESM7_ESM.xlsx]

## Sheet: AgeAccel
SNP	UNADJ p	FDR_BH p	Common with IEAA	ID	Chromosome	Position	REF Allele	ALT Allele	Overlapped Gene	Type	Annotation	Nearest Upstream Gene	Type of Nearest Upstream Gene	Distance to Nearest Upstream Gene	Nearest Downstream Gene	Type of Nearest Downstream Gene	Distance to Nearest Downstream Gene
rs2588499	1.19e-07	0.07513	X	chr2:75708979:C/T:1	chr2	75708979	C	T	EVA1A	protein_coding	non-coding intronic
rs2588499	1.19e-07	0.07513	X	chr2:75708979:C/T:1	chr2	75708979	C	T	AC007099.2	antisense	non-coding intronic
rs7769262	1.62e-06	0.4034	X	chr6:63556032:A/C:1	chr6	63556032	A	C				AL121931.1	miRNA	119203	AL590558.1	miRNA	136957
rs6930829	2.06e-06	0.4034	X	chr6:63569602:G/A:1	chr6	63569602	G	A				AL121931.1	miRNA	132773	AL590558.1	miRNA	123387
rs9293982	2.55e-06	0.4034	X	chr6:75558759:A/G:1	chr6	75558759	A	G				RP11-554D15.3	lincRNA	114764	RP11-560O20.1	pseudogene	34
rs12821987	6.12e-06	0.7102	X	chr12:97429549:A/C:1	chr12	97429549	A	C	RP11-541G9.1	lincRNA	non-coding intronic
rs12821987	6.12e-06	0.7102	X	chr12:97429549:A/C:1	chr12	97429549	A	C	RP11-397H6.1	lincRNA	non-coding intronic
rs9597587	7.84e-06	0.7102	X	chr13:58257265:A/G:1	chr13	58257265	A	G	PCDH17	protein_coding	intronic
rs6599689	8.41e-06	0.7102	X	chr10:125106194:A/G:1	chr10	125106194	A	G				RP11-338O1.3	pseudogene	23092	RP11-282I1.1	lincRNA	9772
rs10943071	8.96e-06	0.7102	X	chr6:63322114:G/A:1	chr6	63322114	G	A				RP11-448N11.3	pseudogene	882	AL589736.1	miRNA	70969
rs6942254	1.72e-05	0.8873		chr6:63672200:G/A:1	chr6	63672200	G	A				AL121931.1	miRNA	235371	AL590558.1	miRNA	20789
rs11568110	2.21e-05	0.8873	X	chr17:4539673:C/T:1	chr17	4539673	C	T	ALOX15	protein_coding	intronic,3downstream
rs4504456	2.34e-05	0.8873		chr6:63684573:A/G:1	chr6	63684573	A	G				AL121931.1	miRNA	247744	AL590558.1	miRNA	8416
rs4485997	2.34e-05	0.8873		chr6:63692564:G/A:1	chr6	63692564	G	A				AL121931.1	miRNA	255735	AL590558.1	miRNA	425
rs11598789	2.47e-05	0.8873		chr10:64211640:T/G:1	chr10	64211640	T	G	ZNF365	protein_coding	intronic
rs11613367	2.56e-05	0.8873		chr12:97429420:G/A:1	chr12	97429420	G	A	RP11-541G9.1	lincRNA	non-coding intronic
rs11613367	2.56e-05	0.8873		chr12:97429420:G/A:1	chr12	97429420	G	A	RP11-397H6.1	lincRNA	non-coding intronic
rs13171934	2.58e-05	0.8873	X	chr5:79218998:A/G:1	chr5	79218998	A	G				CTC-431G16.3	pseudogene	73329	RP11-168A11.1	antisense	13404
rs9811881	2.64e-05	0.8873		chr3:36811137:T/C:1	chr3	36811137	T	C	HSPD1P6	pseudogene	5upstream,non-coding intronic
rs7135910	2.9e-05	0.8873		chr12:96289948:G/A:1	chr12	96289948	G	A	SNRPF	protein_coding	intronic
rs7135910	2.9e-05	0.8873		chr12:96289948:G/A:1	chr12	96289948	G	A	CCDC38	protein_coding	intronic,3downstream
rs1467692	2.91e-05	0.8873		chr10:125143250:A/G:1	chr10	125143250	A	G	RP11-282I1.1	lincRNA	non-coding intronic
rs4478653	3e-05	0.8873		chr9:21853221:T/C:1	chr9	21853221	T	C	MTAP	protein_coding	intronic,5upstream
rs4478653	3e-05	0.8873		chr9:21853221:T/C:1	chr9	21853221	T	C	RP11-145E5.5	protein_coding	intronic
rs4415141	3.19e-05	0.8873	X	chr6:63376194:G/T:1	chr6	63376194	G	T				RP11-448N11.3	pseudogene	54962	AL589736.1	miRNA	16889
rs7233068	3.28e-05	0.8873		chr18:77381710:A/G:1	chr18	77381710	A	G				RP11-567M16.2	lincRNA	9407	RP11-567M16.3	lincRNA	17218
rs4397194	3.35e-05	0.8873		chr6:75542900:A/G:1	chr6	75542900	A	G				RP11-554D15.3	lincRNA	98905	RP11-560O20.1	pseudogene	15893
rs7748489	3.35e-05	0.8873		chr6:75543827:C/A:1	chr6	75543827	C	A				RP11-554D15.3	lincRNA	99832	RP11-560O20.1	pseudogene	14966
rs11252339	3.83e-05	0.8873	X	chr10:4140580:C/T:1	chr10	4140580	C	T				RP11-433J20.1	lincRNA	9375	LINC00702	lincRNA	102753
rs6983401	3.85e-05	0.8873	X	chr8:1372223:T/C:1	chr8	1372223	T	C				AF067845.1	lincRNA	54224	DLGAP2	protein_coding	77309
rs12810082	3.9e-05	0.8873	X	chr12:67192531:C/T:1	chr12	67192531	C	T	GRIP1	protein_coding	intronic
rs16919255	4.07e-05	0.8873	X	chr9:33441826:C/A/T:1	chr9	33441826	C	W	AQP3	protein_coding	3utr,non-coding,3downstream
rs9392414	4.41e-05	0.8873	X	chr6:2686488:C/T:1	chr6	2686488	C	T	MYLK4	protein_coding	intronic
rs9608689	4.46e-05	0.8873	X	chr22:28915317:T/G:1	chr22	28915317	T	G	TTC28	protein_coding	intronic
rs12273933	4.58e-05	0.8873	X	chr11:78950572:G/T:1	chr11	78950572	G	T	TENM4	protein_coding	intronic,non-coding intronic
rs1319683	4.6e-05	0.8873		chr8:113428972:G/T:1	chr8	113428972	G	T	CSMD3	protein_coding	intronic
rs9443079	4.61e-05	0.8873		chr6:75553805:C/T:1	chr6	75553805	C	T				RP11-554D15.3	lincRNA	109810	RP11-560O20.1	pseudogene	4988
rs10932949	4.7e-05	0.8873		chr2:223131625:A/G:1	chr2	223131625	A	G	PAX3	protein_coding	intronic
rs6071381	4.92e-05	0.8873	X	chr20:59434798:T/G:1	chr20	59434798	T	G				RP11-151E14.1	lincRNA	45531	RP5-827L5.2	lincRNA	217482
rs12823702	4.98e-05	0.8873	X	chr12:67203190:C/T:1	chr12	67203190	C	T				GRIP1	protein_coding	5224	RP11-123O10.4	lincRNA	82466
rs6095919	5.04e-05	0.8873		chr20:49015103:C/T:1	chr20	49015103	C	T				RP11-290F20.2	lincRNA	77224	RN7SL636P	misc_RNA	30626
rs7852128	5.24e-05	0.8892		chr9:21925855:T/G:1	chr9	21925855	T	G	MTAP	protein_coding	intronic
rs7852128	5.24e-05	0.8892		chr9:21925855:T/G:1	chr9	21925855	T	G	RP11-145E5.5	protein_coding	intronic
rs12994030	5.37e-05	0.8892	X	chr2:75683350:C/T:1	chr2	75683350	C	T	GAPDHP57	pseudogene	non-coding
rs2242174	5.58e-05	0.8892	X	chr18:77458037:T/C:1	chr18	77458037	T	C	CTDP1	protein_coding	intronic,3downstream
rs9350474	5.62e-05	0.8892		chr6:63319873:C/T:1	chr6	63319873	C	T				RP11-448N11.2	pseudogene	61696	RP11-448N11.3	pseudogene	1185
rs683474	5.87e-05	0.8892	X	chr9:14365269:C/T:1	chr9	14365269	C	T	NFIB	protein_coding	intronic
rs9876871	6.25e-05	0.8892	X	chr3:36812570:C/T:1	chr3	36812570	C	T	HSPD1P6	pseudogene	non-coding intronic
rs17034615	6.32e-05	0.8892		chr1:10311877:G/A:1	chr1	10311877	G	A	KIF1B	protein_coding	intronic
rs11060980	6.47e-05	0.8892		chr12:131021610:T/C:1	chr12	131021610	T	C	RIMBP2	protein_coding	intronic
rs7760328	6.74e-05	0.8892		chr6:166111816:T/C:1	chr6	166111816	T	C	PDE10A	protein_coding	non-coding intronic
rs1501938	6.84e-05	0.8892		chr5:24059579:A/G:1	chr5	24059579	A	G	C5orf17	protein_coding	intronic
rs6921041	7.14e-05	0.8892	X	chr6:136370658:T/G:1	chr6	136370658	T	G	PDE7B	protein_coding	intronic
rs6921041	7.14e-05	0.8892	X	chr6:136370658:T/G:1	chr6	136370658	T	G	RP13-143G15.3	antisense	non-coding intronic
rs628163	7.63e-05	0.8892		chr11:94825729:C/A:1	chr11	94825729	C	A	ENDOD1	protein_coding	intronic
rs2185653	7.76e-05	0.8892	X	chr10:70655702:C/A:1	chr10	70655702	C	A				STOX1	protein_coding	514	DDX50	protein_coding	5332
rs735721	7.84e-05	0.8892	X	chr13:105224225:G/A:1	chr13	105224225	G	A				ATP6V1G1P7	pseudogene	1126907	RPL7P45	pseudogene	242453
rs4320344	7.86e-05	0.8892		chr6:63699843:A/C:1	chr6	63699843	A	C				AL590558.1	miRNA	6768	RP11-184C23.1	pseudogene	203134
rs4289625	7.86e-05	0.8892		chr6:63702477:A/G:1	chr6	63702477	A	G				AL590558.1	miRNA	9402	RP11-184C23.1	pseudogene	200500
rs4596456	7.86e-05	0.8892		chr6:63707222:T/C:1	chr6	63707222	T	C				AL590558.1	miRNA	14147	RP11-184C23.1	pseudogene	195755
rs6931620	7.86e-05	0.8892		chr6:63617477:C/T:1	chr6	63617477	C	T				AL121931.1	miRNA	180648	AL590558.1	miRNA	75512
rs6998158	8.18e-05	0.8892	X	chr8:1380394:T/C:1	chr8	1380394	T	C				AF067845.1	lincRNA	62395	DLGAP2	protein_coding	69138
rs7839262	8.18e-05	0.8892	X	chr8:1379715:G/A:1	chr8	1379715	G	A				AF067845.1	lincRNA	61716	DLGAP2	protein_coding	69817
rs9965182	8.49e-05	0.8892		chr18:55777701:T/C:1	chr18	55777701	T	C	NEDD4L	protein_coding	intronic,non-coding intronic
rs7752681	8.59e-05	0.8892		chr6:75544130:A/G:1	chr6	75544130	A	G				RP11-554D15.3	lincRNA	100135	RP11-560O20.1	pseudogene	14663
rs2883138	8.59e-05	0.8892		chr6:75549552:C/T:1	chr6	75549552	C	T				RP11-554D15.3	lincRNA	105557	RP11-560O20.1	pseudogene	9241
rs9343246	8.59e-05	0.8892		chr6:75551717:G/A:1	chr6	75551717	G	A				RP11-554D15.3	lincRNA	107722	RP11-560O20.1	pseudogene	7076
rs954490	8.7e-05	0.8892	X	chr5:94074109:T/C:1	chr5	94074109	T	C	ANKRD32	protein_coding	non-coding intronic
rs954490	8.7e-05	0.8892	X	chr5:94074109:T/C:1	chr5	94074109	T	C	MCTP1	protein_coding	non-coding intronic,intronic
rs6931035	8.91e-05	0.8892		chr6:63668515:A/G:1	chr6	63668515	A	G				AL121931.1	miRNA	231686	AL590558.1	miRNA	24474
rs7699928	9.02e-05	0.8892	X	chr4:190088167:C/T:1	chr4	190088167	C	T				RP11-818C3.1	lincRNA	164938	RP11-706F1.1	lincRNA	26087
rs12623569	9.22e-05	0.8892		chr2:214794743:A/C:1	chr2	214794743	A	C	SPAG16	protein_coding	coding nonsyn,3utr,intronic,non-coding intronic
rs4235953	9.29e-05	0.8892		chr6:166133803:T/C:1	chr6	166133803	T	C	PDE10A	protein_coding	non-coding intronic
rs2030094	9.5e-05	0.8892		chr11:5474838:G/T:1	chr11	5474838	G	T	HBG2	protein_coding	intronic
rs2030094	9.5e-05	0.8892		chr11:5474838:G/T:1	chr11	5474838	G	T	HBE1	protein_coding	intronic
rs2030094	9.5e-05	0.8892		chr11:5474838:G/T:1	chr11	5474838	G	T	AC104389.28	processed_transcript	non-coding intronic
rs2030094	9.5e-05	0.8892		chr11:5474838:G/T:1	chr11	5474838	G	T	OR51I2	protein_coding	coding syn
rs7313141	9.79e-05	0.8892		chr12:10022148:T/G:1	chr12	10022148	T	G	CLEC2B	protein_coding	5utr,5upstream
rs7313141	9.79e-05	0.8892		chr12:10022148:T/G:1	chr12	10022148	T	G	RP11-290C10.1	antisense	non-coding
rs8120608	9.88e-05	0.8892		chr20:15254051:T/A/G:1	chr20	15254051	T	R	MACROD2	protein_coding	intronic

## Sheet: IEAA
SNP	UNADJ p	FDR_BH p	Common with AgeAccel	ID	Chromosome	Position	REF Allele	ALT Allele	Overlapped Gene	Type	Annotation	Nearest Upstream Gene	Type of Nearest Upstream Gene	Distance to Nearest Upstream Gene	Nearest Downstream Gene	Type of Nearest Downstream Gene	Distance to Nearest Downstream Gene
rs9597587	2.013e-06	0.898	X	chr13:58257265:A/G:1	chr13	58257265	A	G	PCDH17	protein_coding	intronic
rs2588499	2.833e-06	0.898	X	chr2:75708979:C/T:1	chr2	75708979	C	T	EVA1A	protein_coding	non-coding intronic
rs2588499	2.833e-06	0.898	X	chr2:75708979:C/T:1	chr2	75708979	C	T	AC007099.2	antisense	non-coding intronic
rs9293982	7.551e-06	1	X	chr6:75558759:A/G:1	chr6	75558759	A	G				RP11-554D15.3	lincRNA	114764	RP11-560O20.1	pseudogene	34
rs9392414	1.381e-05	1	X	chr6:2686488:C/T:1	chr6	2686488	C	T	MYLK4	protein_coding	intronic
rs12810082	1.584e-05	1	X	chr12:67192531:C/T:1	chr12	67192531	C	T	GRIP1	protein_coding	intronic
rs12273933	2.02e-05	1	X	chr11:78950572:G/T:1	chr11	78950572	G	T	TENM4	protein_coding	intronic,non-coding intronic
rs12823702	2.074e-05	1	X	chr12:67203190:C/T:1	chr12	67203190	C	T				GRIP1	protein_coding	5224	RP11-123O10.4	lincRNA	82466
rs7699928	2.09e-05	1	X	chr4:190088167:C/T:1	chr4	190088167	C	T				RP11-818C3.1	lincRNA	164938	RP11-706F1.1	lincRNA	26087
rs9876871	2.156e-05	1	X	chr3:36812570:C/T:1	chr3	36812570	C	T	HSPD1P6	pseudogene	non-coding intronic
rs7769262	2.163e-05	1	X	chr6:63556032:A/C:1	chr6	63556032	A	C				AL121931.1	miRNA	119203	AL590558.1	miRNA	136957
rs10943071	2.204e-05	1	X	chr6:63322114:G/A:1	chr6	63322114	G	A				RP11-448N11.3	pseudogene	882	AL589736.1	miRNA	70969
rs6599689	2.263e-05	1	X	chr10:125106194:A/G:1	chr10	125106194	A	G				RP11-338O1.3	pseudogene	23092	RP11-282I1.1	lincRNA	9772
rs6930829	2.646e-05	1	X	chr6:63569602:G/A:1	chr6	63569602	G	A				AL121931.1	miRNA	132773	AL590558.1	miRNA	123387
rs6921041	2.709e-05	1	X	chr6:136370658:T/G:1	chr6	136370658	T	G	PDE7B	protein_coding	intronic
rs6921041	2.709e-05	1	X	chr6:136370658:T/G:1	chr6	136370658	T	G	RP13-143G15.3	antisense	non-coding intronic
rs41657	2.798e-05	1		chr7:88059907:T/G:1	chr7	88059907	T	G				STEAP4	protein_coding	123701	EIF4A1P13	pseudogene	18196
rs5963783	3.118e-05	1		chrX:37469720:A/C:1	chrX	37469720	A	C	TM4SF2	protein_coding	intronic
rs5963783	3.118e-05	1		chrX:37469720:A/C:1	chrX	37469720	A	C	LANCL3	protein_coding	intronic
rs6071381	3.293e-05	1	X	chr20:59434798:T/G:1	chr20	59434798	T	G				RP11-151E14.1	lincRNA	45531	RP5-827L5.2	lincRNA	217482
rs735721	4.116e-05	1	X	chr13:105224225:G/A:1	chr13	105224225	G	A				ATP6V1G1P7	pseudogene	1126907	RPL7P45	pseudogene	242453
rs6983401	4.517e-05	1	X	chr8:1372223:T/C:1	chr8	1372223	T	C				AF067845.1	lincRNA	54224	DLGAP2	protein_coding	77309
rs11737011	4.981e-05	1		chr4:190071985:G/A:1	chr4	190071985	G	A				RP11-818C3.1	lincRNA	148756	RP11-706F1.1	lincRNA	42269
rs11252339	5.026e-05	1	X	chr10:4140580:C/T:1	chr10	4140580	C	T				RP11-433J20.1	lincRNA	9375	LINC00702	lincRNA	102753
rs12953068	5.097e-05	1		chr17:1717275:A/C:1	chr17	1717275	A	C	SMYD4	protein_coding	intronic,non-coding intronic
rs10813550	5.464e-05	1		chr9:31351194:A/G:1	chr9	31351194	A	G				SLC25A6P2	pseudogene	96419	RP11-271O3.1	lincRNA	20415
rs10758055	5.464e-05	1		chr9:31359237:C/T:1	chr9	31359237	C	T				SLC25A6P2	pseudogene	104462	RP11-271O3.1	lincRNA	12372
rs4598235	5.495e-05	1		chr8:56450100:G/T:1	chr8	56450100	G	T	XKR4	protein_coding	3utr
rs16919255	5.608e-05	1	X	chr9:33441826:C/A/T:1	chr9	33441826	C	W	AQP3	protein_coding	3utr,non-coding,3downstream
rs17481499	5.672e-05	1		chr10:8576721:C/T:1	chr10	8576721	C	T				KRT8P37	pseudogene	19652	CHCHD3P1	pseudogene	85175
rs683474	5.71e-05	1	X	chr9:14365269:C/T:1	chr9	14365269	C	T	NFIB	protein_coding	intronic
rs13171934	5.963e-05	1	X	chr5:79218998:A/G:1	chr5	79218998	A	G				CTC-431G16.3	pseudogene	73329	RP11-168A11.1	antisense	13404
rs8076157	6.014e-05	1		chr17:61543861:T/C:1	chr17	61543861	T	C				RP11-269G24.6	lincRNA	10683	CTD-2501B8.5	pseudogene	5104
rs2185653	6.051e-05	1	X	chr10:70655702:C/A:1	chr10	70655702	C	A				STOX1	protein_coding	514	DDX50	protein_coding	5332
rs1163881	6.108e-05	1		chr13:112184846:A/C:1	chr13	112184846	A	C				TEX29	protein_coding	188250	RP11-65D24.2	protein_coding	55702
rs954490	6.251e-05	1	X	chr5:94074109:T/C:1	chr5	94074109	T	C	ANKRD32	protein_coding	non-coding intronic
rs954490	6.251e-05	1	X	chr5:94074109:T/C:1	chr5	94074109	T	C	MCTP1	protein_coding	non-coding intronic,intronic
rs4415141	6.334e-05	1	X	chr6:63376194:G/T:1	chr6	63376194	G	T				RP11-448N11.3	pseudogene	54962	AL589736.1	miRNA	16889
rs11568110	6.62e-05	1	X	chr17:4539673:C/T:1	chr17	4539673	C	T	ALOX15	protein_coding	intronic,3downstream
rs7334361	6.914e-05	1		chr13:112215918:G/A:1	chr13	112215918	G	A				TEX29	protein_coding	219322	RP11-65D24.2	protein_coding	24630
rs7827456	6.918e-05	1		chr8:31888494:A/G:1	chr8	31888494	A	G	NRG1	protein_coding	intronic
rs7827456	6.918e-05	1		chr8:31888494:A/G:1	chr8	31888494	A	G	NRG1-IT1	sense_intronic	non-coding intronic
rs12821987	7.152e-05	1	X	chr12:97429549:A/C:1	chr12	97429549	A	C	RP11-541G9.1	lincRNA	non-coding intronic
rs12821987	7.152e-05	1	X	chr12:97429549:A/C:1	chr12	97429549	A	C	RP11-397H6.1	lincRNA	non-coding intronic
rs1023045	7.567e-05	1		chr10:125093310:G/A:1	chr10	125093310	G	A				RP11-338O1.3	pseudogene	10208	RP11-282I1.1	lincRNA	22656
rs1924610	7.697e-05	1		chr13:52477005:T/C:1	chr13	52477005	T	C				CCDC70	protein_coding	36639	CTAGE3P	pseudogene	5349
rs7839262	8.287e-05	1	X	chr8:1379715:G/A:1	chr8	1379715	G	A				AF067845.1	lincRNA	61716	DLGAP2	protein_coding	69817
rs6998158	8.287e-05	1	X	chr8:1380394:T/C:1	chr8	1380394	T	C				AF067845.1	lincRNA	62395	DLGAP2	protein_coding	69138
rs16823767	8.328e-05	1		chr3:153894549:G/A:1	chr3	153894549	G	A	ARHGEF26	protein_coding	intronic
rs6071388	8.49e-05	1		chr20:59441596:G/A:1	chr20	59441596	G	A				RP11-151E14.1	lincRNA	52329	RP5-827L5.2	lincRNA	210684
rs9608689	8.747e-05	1	X	chr22:28915317:T/G:1	chr22	28915317	T	G	TTC28	protein_coding	intronic
rs12994030	8.902e-05	1	X	chr2:75683350:C/T:1	chr2	75683350	C	T	GAPDHP57	pseudogene	non-coding
rs2242174	9.094e-05	1	X	chr18:77458037:T/C:1	chr18	77458037	T	C	CTDP1	protein_coding	intronic,3downstream
rs7604908	9.855e-05	1		chr2:229502619:A/G:1	chr2	229502619	A	G				AC009410.1	lincRNA	26508	AC074019.1	lincRNA	45634
rs1865684	9.855e-05	1		chr2:229504348:A/G:1	chr2	229504348	A	G				AC009410.1	lincRNA	28237	AC074019.1	lincRNA	43905

## Sheet: EEAA
SNP	UNADJ p	FDR_BH p	ID	Chromosome	Position	REF Allele	ALT Allele	Overlapped Gene	Type	Annotation	Nearest Upstream Gene	Type of Nearest Upstream Gene	Distance to Nearest Upstream Gene	Nearest Downstream Gene	Type of Nearest Downstream Gene	Distance to Nearest Downstream Gene
rs6745958	2.59e-06	0.9997	chr2:232870178:G/A:1	chr2	232870178	G	A	DIS3L2	protein_coding	intronic
rs6745958	2.59e-06	0.9997	chr2:232870178:G/A:1	chr2	232870178	G	A	AC105461.1	antisense	non-coding intronic
rs1138729	4.885e-06	0.9997	chr2:10271196:A/G:1	chr2	10271196	A	G	RRM2	protein_coding	3utr,3downstream
rs10101912	7.387e-06	0.9997	chr8:88218888:C/T:1	chr8	88218888	C	T	CNBD1	protein_coding	intronic,non-coding intronic
rs7920763	8.745e-06	0.9997	chr10:2740608:A/G:1	chr10	2740608	A	G				RP11-526P5.2	lincRNA	131177	RP11-89K18.1	pseudogene	237605
rs557135	9.344e-06	0.9997	chr6:52765760:A/G:1	chr6	52765760	A	G	GSTA3	protein_coding	intronic
rs12800154	1.869e-05	0.9997	chr11:104158392:A/G:1	chr11	104158392	A	G				RNA5SP348	rRNA	35049	RP11-886D15.1	lincRNA	158204
rs10132733	1.943e-05	0.9997	chr14:22946231:A/G:1	chr14	22946231	A	G	AE000661.37	processed_transcript	non-coding intronic
rs13379495	1.972e-05	0.9997	chr15:46133052:G/T:1	chr15	46133052	G	T	RP11-718O11.1	lincRNA	non-coding intronic
rs16949428	2.292e-05	0.9997	chr15:66381722:A/G:1	chr15	66381722	A	G	MEGF11	protein_coding	intronic
rs8028460	2.292e-05	0.9997	chr15:66391818:T/G:1	chr15	66391818	T	G	MEGF11	protein_coding	intronic
rs2434572	2.883e-05	0.9997	chr5:125127240:T/C:1	chr5	125127240	T	C				RP11-756H20.1	lincRNA	189320	CTC-394G3.1	pseudogene	71199
rs1106697	2.922e-05	0.9997	chr7:155672944:G/A:1	chr7	155672944	G	A				AC104133.1	miRNA	8243	AC021218.2	protein_coding	82382
rs10878977	2.958e-05	0.9997	chr12:69799690:T/C:1	chr12	69799690	T	C				RN7SL804P	misc_RNA	4712	RP11-159A18.1	pseudogene	16746
rs10114476	3.253e-05	0.9997	chr9:96631459:A/C:1	chr9	96631459	A	C				RP11-53B5.1	lincRNA	10844	BARX1	protein_coding	82446
rs6683974	3.402e-05	0.9997	chr1:2785671:C/T:1	chr1	2785671	C	T				RP11-740P5.3	lincRNA	54108	ACTRT2	protein_coding	152375
rs649232	3.446e-05	0.9997	chr7:4243557:T/C:1	chr7	4243557	T	C	SDK1	protein_coding	intronic,non-coding intronic
rs651733	3.448e-05	0.9997	chr6:52789828:C/T:1	chr6	52789828	C	T				GSTA3	protein_coding	15345	RP1-214M20.2	pseudogene	14696
rs7896359	3.648e-05	0.9997	chr10:129481452:T/C:1	chr10	129481452	T	C				NPS	protein_coding	130517	AL391005.1	pseudogene	52871
rs2304191	4.089e-05	0.9997	chr19:3933232:T/C:1	chr19	3933232	T	C	NMRK2	protein_coding	intronic,5upstream
rs668163	4.165e-05	0.9997	chr6:52753034:G/A:1	chr6	52753034	G	A				RP11-392A23.5	pseudogene	8296	GSTA3	protein_coding	8403
rs2242545	4.853e-05	0.9997	chr14:22924194:G/A:1	chr14	22924194	G	A	AE000661.37	processed_transcript	non-coding intronic
rs723044	5.089e-05	0.9997	chr2:232879671:C/T:1	chr2	232879671	C	T	DIS3L2	protein_coding	coding nonsyn,coding *nonsyn,5upstream
rs723044	5.089e-05	0.9997	chr2:232879671:C/T:1	chr2	232879671	C	T	AC105461.1	antisense	non-coding intronic
rs16828656	5.089e-05	0.9997	chr2:233055966:G/A:1	chr2	233055966	G	A	DIS3L2	protein_coding	intronic
rs17135370	5.241e-05	0.9997	chr5:112503084:C/A:1	chr5	112503084	C	A	MCC	protein_coding	intronic,non-coding intronic
rs789222	6.058e-05	0.9997	chr3:128670446:A/G:1	chr3	128670446	A	G	KIAA1257	protein_coding	intronic
rs789222	6.058e-05	0.9997	chr3:128670446:A/G:1	chr3	128670446	A	G	RP11-723O4.6	protein_coding	intronic
rs6862995	6.216e-05	0.9997	chr5:27824645:A/G:1	chr5	27824645	A	G				LINC01021	lincRNA	328137	AC010455.1	miRNA	161637
rs12289378	6.223e-05	0.9997	chr11:24586870:A/G:1	chr11	24586870	A	G	LUZP2	protein_coding	non-coding intronic,intronic
rs2630262	6.271e-05	0.9997	chr3:128677098:A/G:1	chr3	128677098	A	G	KIAA1257	protein_coding	intronic
rs2630262	6.271e-05	0.9997	chr3:128677098:A/G:1	chr3	128677098	A	G	RP11-723O4.6	protein_coding	intronic
rs12430882	6.271e-05	0.9997	chr13:91453934:G/A:1	chr13	91453934	G	A				RNU6-75P	snRNA	19811	LINC00410	lincRNA	89274
rs2733777	6.681e-05	0.9997	chr14:22930808:G/A:1	chr14	22930808	G	A	AE000661.37	processed_transcript	non-coding intronic,3downstream
rs940482	6.694e-05	0.9997	chr7:101427497:C/T:1	chr7	101427497	C	T				MYL10	protein_coding	154921	CUX1	protein_coding	31462
rs12983510	6.717e-05	0.9997	chr19:10423875:T/C:1	chr19	10423875	T	C	CTD-2369P2.10	protein_coding	intronic,non-coding intronic
rs12983510	6.717e-05	0.9997	chr19:10423875:T/C:1	chr19	10423875	T	C	FDX1L	protein_coding	intronic,non-coding intronic
rs7185535	7.006e-05	0.9997	chr16:60520590:C/T:1	chr16	60520590	C	T				RP11-354I13.2	lincRNA	44441	RP11-354I13.1	lincRNA	133
rs17135341	7.259e-05	0.9997	chr5:112478397:G/A:1	chr5	112478397	G	A	MCC	protein_coding	intronic,non-coding intronic
rs2164349	7.265e-05	0.9997	chr3:177535748:G/A:1	chr3	177535748	G	A	RP11-91K9.1	lincRNA	non-coding intronic
rs936497	7.549e-05	0.9997	chr6:106983180:A/G:1	chr6	106983180	A	G	AIM1	protein_coding	intronic
rs10518313	7.622e-05	0.9997	chr4:119962741:A/G:1	chr4	119962741	A	G	SYNPO2	protein_coding	intronic
rs4690098	7.844e-05	0.9997	chr4:3447156:C/T:1	chr4	3447156	C	T	HGFAC	protein_coding	intronic,non-coding,5upstream
rs16881235	8.29e-05	0.9997	chr6:72104750:T/C:1	chr6	72104750	T	C	RP3-331H24.5	lincRNA	non-coding intronic
rs16881235	8.29e-05	0.9997	chr6:72104750:T/C:1	chr6	72104750	T	C	LINC00472	lincRNA	non-coding intronic
rs2824844	8.326e-05	0.9997	chr21:19849181:C/T:1	chr21	19849181	C	T	TMPRSS15	protein_coding	intronic
rs11677058	8.355e-05	0.9997	chr2:55097549:A/G:1	chr2	55097549	A	G	EML6	protein_coding	intronic,non-coding intronic
rs3740614	8.458e-05	0.9997	chr11:22647550:A/G:1	chr11	22647550	A	G	GAS2	protein_coding	intronic
rs1035422	8.921e-05	0.9997	chr19:50839213:A/G:1	chr19	50839213	A	G	NR1H2	protein_coding	intronic,non-coding intronic
rs1035422	8.921e-05	0.9997	chr19:50839213:A/G:1	chr19	50839213	A	G	NAPSB	pseudogene	5upstream,non-coding intronic,3downstream
rs9309316	9.207e-05	0.9997	chr2:59955616:A/C:1	chr2	59955616	A	C	RP11-444A22.1	lincRNA	non-coding intronic
rs9309316	9.207e-05	0.9997	chr2:59955616:A/C:1	chr2	59955616	A	C	AC007131.2	lincRNA	non-coding intronic
rs17078587	9.541e-05	0.9997	chr18:65823206:A/G:1	chr18	65823206	A	G				RP11-526H11.1	lincRNA	41592	RP11-421N8.2	lincRNA	102370
rs35193259	9.815e-05	0.9997	chr19:10422004:A/G:1	chr19	10422004	A	G	CTD-2369P2.10	protein_coding	intronic,non-coding intronic
rs35193259	9.815e-05	0.9997	chr19:10422004:A/G:1	chr19	10422004	A	G	FDX1L	protein_coding	intronic,non-coding intronic
