# Supplementary material for: One-year Mediterranean diet promotes epigenetic rejuvenation with country- and sex-specific effects: a pilot study from the NU-AGE project
Source: GeroScience. 2020 Jan 24;42(2):687–701. doi: 10.1007/s11357-019-00149-0 (PMC7205853; doi:10.1007/s11357-019-00149-0)
Supplement: Supplementary file 8 — (XLSX 14 kb) [file 11357_2019_149_MOESM8_ESM.xlsx]

## Sheet: AgeAccel Diff
Gene Set Name	Gene Set Description	Gene Set P Value	Gene Set FDR	Significant gene number	Selected gene number	All gene number	Gene Set URL	Common with IEAA Diff results
HSA05130_PATHOGENIC_ESCHERICHIA_COLI_INFECTION_EHEC	Genes involved in pathogenic Escherichia coli infection - EHEC	< 0.001	0.0030	18	46	53	http://www.kegg.jp/dbget-bin/show_pathway?HSA05130	X
HSA04115_P53_SIGNALING_PATHWAY	Genes involved in p53 signaling pathway	< 0.001	0.0075000003	25	63	68	http://www.kegg.jp/dbget-bin/show_pathway?HSA04115	X
APOPTOSIS		< 0.001	0.0084	25	65	71	http://www.wikipathways.org/index.php/Pathway:Homo_sapiens:Apoptosis	X
SIG_CHEMOTAXIS	Genes related to chemotaxis	< 0.001	0.0095	19	38	45	http://www.signaling-gateway.org/molecule/maps/chemotaxis_nosvg.html	X
MTORPATHWAY	Mammalian target of rapamycin (mTOR) senses mitogenic factors and nutrients, including ATP, and induces cell proliferation.	0.0020	0.010142857	9	20	23	http://www.biocarta.com/pathfiles/h_MTORPATHWAY.asp	X
SIG_PIP3_SIGNALING_IN_B_LYMPHOCYTES	Genes related to PIP3 signaling in B lymphocytes	< 0.001	11	18	31	36	http://www.nature.com/nature/journal/v420/n6916/fig_tab/nature01305_F1.html	X
PEPTIDE_GPCRS		0.0020	0.011875	23	59	75	http://www.wikipathways.org/index.php/Pathway:Homo_sapiens:Peptide_GPCRs	X
HSA04620_TOLL_LIKE_RECEPTOR_SIGNALING_PATHWAY	Genes involved in Toll-like receptor signaling pathway	< 0.001	0.0145	30	95	102	http://www.kegg.jp/dbget-bin/show_pathway?HSA04620	X
HSA00100_BIOSYNTHESIS_OF_STEROIDS	Genes involved in biosynthesis of steroids	0.0020	0.017333334	8	22	24	http://www.kegg.jp/dbget-bin/show_pathway?HSA00100
SIG_PIP3_SIGNALING_IN_CARDIAC_MYOCTES	Genes related to PIP3 signaling in cardiac myocytes	< 0.001	0.0194	26	59	67	http://www.signaling-gateway.org/molecule/maps/pip3_nosvg.html
HSA04650_NATURAL_KILLER_CELL_MEDIATED_CYTOTOXICITY	Genes involved in natural killer cell mediated cytotoxicity	< 0.001	0.025545454	38	113	132	http://www.kegg.jp/dbget-bin/show_pathway?HSA04650	X
HSA00190_OXIDATIVE_PHOSPHORYLATION	Genes involved in oxidative phosphorylation	0.0040	33	25	101	128	http://www.kegg.jp/dbget-bin/show_pathway?HSA00190	X
HSA04512_ECM_RECEPTOR_INTERACTION	Genes involved in ECM-receptor interaction	< 0.001	0.04430769	44	84	87	http://www.kegg.jp/dbget-bin/show_pathway?HSA04512
HSA04810_REGULATION_OF_ACTIN_CYTOSKELETON	Genes involved in regulation of actin cytoskeleton	0.0020	0.0533125	71	181	212	http://www.kegg.jp/dbget-bin/show_pathway?HSA04810
RAC1PATHWAY	Rac-1 is a Rho family G protein that stimulates formation of actin-dependent structures such as filopodia and lamellopodia.	0.0020	0.056333337	11	22	22	http://www.biocarta.com/pathfiles/h_RAC1PATHWAY.asp
HSA04664_FC_EPSILON_RI_SIGNALING_PATHWAY	Genes involved in Fc epsilon RI signaling pathway	0.0010	0.059142858	29	72	75	http://www.kegg.jp/dbget-bin/show_pathway?HSA04664	X
APOPTOSIS_GENMAPP		0.0080	0.06716666	14	41	44	http://www.wikipathways.org/index.php/Pathway:Homo_sapiens:Apoptosis	X
HSA04612_ANTIGEN_PROCESSING_AND_PRESENTATION	Genes involved in antigen processing and presentation	0.0040	0.06747059	19	63	83	http://www.kegg.jp/dbget-bin/show_pathway?HSA04612
ERKPATHWAY	Cell growth is promoted by Ras activation of the anti-apoptotic p44/42 MAP kinase pathway.	0.0030	0.068842106	14	28	30	http://www.biocarta.com/pathfiles/h_ERKPATHWAY.asp	X
CALCIUM_REGULATION_IN_CARDIAC_CELLS		0.0010	0.06985714	59	131	143	http://www.wikipathways.org/index.php/Pathway:Homo_sapiens:Calcium_regulation_in_cardia...
HSA04630_JAK_STAT_SIGNALING_PATHWAY	Genes involved in Jak-STAT signaling pathway	0.0050	0.0731	42	139	153	http://www.kegg.jp/dbget-bin/show_pathway?HSA04630	X
ST_PHOSPHOINOSITIDE_3_KINASE_PATHWAY	The phosphoinositide-3 kinase pathway produces the lipid second messenger PIP3 and regulates cell growth, survival, and movement.	0.0040	0.074869566	13	31	38	http://stke.sciencemag.org/cgi/cm/stkecm;CMP_6557	X
HSA04150_MTOR_SIGNALING_PATHWAY	Genes involved in mTOR signaling pathway	0.0060	0.07754546	16	41	48	http://www.kegg.jp/dbget-bin/show_pathway?HSA04150
HSA05218_MELANOMA	Genes involved in melanoma	0.0090	0.08311111	26	66	71	http://www.kegg.jp/dbget-bin/show_pathway?HSA05218
PORPHYRIN_AND_CHLOROPHYLL_METABOLISM		< 0.001	0.08370834	12	21	26	http://www.genome.jp/kegg/pathway/map/map00860.html	X
HSA03010_RIBOSOME	Genes involved in ribosome	26	0.085384615	8	50	98	http://www.kegg.jp/dbget-bin/show_pathway?HSA03010	X
HSA04130_SNARE_INTERACTIONS_IN_VESICULAR_TRANSPORT	Genes involved in SNARE interactions in vesicular transport	0.0070	0.085559994	11	33	36	http://www.kegg.jp/dbget-bin/show_pathway?HSA04130	X
HSA00040_PENTOSE_AND_GLUCURONATE_INTERCONVERSIONS	Genes involved in pentose and glucuronate interconversions	0.0010	0.08975	13	23	25	http://www.kegg.jp/dbget-bin/show_pathway?HSA00040	X
HSA04330_NOTCH_SIGNALING_PATHWAY	Genes involved in Notch signaling pathway	12	0.09706666	14	39	47	http://www.kegg.jp/dbget-bin/show_pathway?HSA04330
HSA05213_ENDOMETRIAL_CANCER	Genes involved in endometrial cancer	0.0090	0.09972414	20	50	52	http://www.kegg.jp/dbget-bin/show_pathway?HSA05213	X
HSA04510_FOCAL_ADHESION	Genes involved in focal adhesion	0.0060	0.107225806	79	183	200	http://www.kegg.jp/dbget-bin/show_pathway?HSA04510
HSA04360_AXON_GUIDANCE	Genes involved in axon guidance	0.0070	0.10965625	56	121	128	http://www.kegg.jp/dbget-bin/show_pathway?HSA04360	X
HSA04210_APOPTOSIS	Genes involved in apoptosis	22	0.1137647	25	77	84	http://www.kegg.jp/dbget-bin/show_pathway?HSA04210	X
OXIDATIVE_PHOSPHORYLATION		16	0.11487878	13	50	63	http://www.genome.jp/kegg/pathway/map/map00190.html
HSA04660_T_CELL_RECEPTOR_SIGNALING_PATHWAY	Genes involved in T cell receptor signaling pathway	0.02	0.13189189	33	89	93	http://www.kegg.jp/dbget-bin/show_pathway?HSA04660
CIRCADIAN_EXERCISE		24	0.13235	12	40	47	http://www.wikipathways.org/index.php/Pathway:Homo_sapiens:Circadian_Exercise	X
HSA00600_SPHINGOLIPID_METABOLISM	Genes involved in sphingolipid metabolism	21	0.1326	12	32	39	http://www.kegg.jp/dbget-bin/show_pathway?HSA00600	X
HSA04662_B_CELL_RECEPTOR_SIGNALING_PATHWAY	Genes involved in B cell receptor signaling pathway	18	0.13360527	23	59	64	http://www.kegg.jp/dbget-bin/show_pathway?HSA04662
PROSTAGLANDIN_AND_LEUKOTRIENE_METABOLISM		16	0.13433333	11	29	32	http://www.genome.jp/kegg/pathway/map/map00590.html	X
ST_B_CELL_ANTIGEN_RECEPTOR	B cell receptors bind antigens and promote B cell activation.	17	0.13486111	16	38	40	http://stke.sciencemag.org/cgi/cm/stkecm;CMP_6909
STARCH_AND_SUCROSE_METABOLISM		14	0.15329269	18	37	44	http://www.genome.jp/kegg/pathway/map/map00500.html	X
HSA04940_TYPE_I_DIABETES_MELLITUS	Genes involved in type I diabetes mellitus	27	0.15533333	19	41	45	http://www.kegg.jp/dbget-bin/show_pathway?HSA04940
HSA04930_TYPE_II_DIABETES_MELLITUS	Genes involved in type II diabetes mellitus	19	0.15642858	19	42	44	http://www.kegg.jp/dbget-bin/show_pathway?HSA04930	X
HSA00910_NITROGEN_METABOLISM	Genes involved in nitrogen metabolism	38	0.1576087	8	22	24	http://www.kegg.jp/dbget-bin/show_pathway?HSA00910
SMOOTH_MUSCLE_CONTRACTION		22	158	50	133	150	http://www.wikipathways.org/index.php/Pathway:Homo_sapiens:Smooth_muscle_contraction
PHOSPHATIDYLINOSITOL_SIGNALING_SYSTEM		18	0.15840909	31	80	90	http://www.genome.ad.jp/kegg/pathway/hsa/hsa04070.html
TRANSLATION_FACTORS		0.03	0.16066666	8	28	53	http://www.wikipathways.org/index.php/Pathway:Homo_sapiens:Translation_Factors
HSA04912_GNRH_SIGNALING_PATHWAY	Genes involved in GnRH signaling pathway	18	0.1630204	38	90	97	http://www.kegg.jp/dbget-bin/show_pathway?HSA04912
HSA05222_SMALL_CELL_LUNG_CANCER	Genes involved in small cell lung cancer	28	0.16387235	34	80	87	http://www.kegg.jp/dbget-bin/show_pathway?HSA05222
INOSITOL_PHOSPHATE_METABOLISM		31	0.16610001	9	22	26	http://www.genome.jp/kegg/pathway/map/map00562.html
HSA00500_STARCH_AND_SUCROSE_METABOLISM	Genes involved in starch and sucrose metabolism	38	0.20148078	29	77	84	http://www.kegg.jp/dbget-bin/show_pathway?HSA00500	X
N_GLYCAN_BIOSYNTHESIS		42	0.2017255	8	20	22	http://www.genome.jp/kegg/pathway/map/map00510.html
HSA00860_PORPHYRIN_AND_CHLOROPHYLL_METABOLISM	Genes involved in porphyrin and chlorophyll metabolism	34	0.20933963	16	36	41	http://www.kegg.jp/dbget-bin/show_pathway?HSA00860
SPPAPATHWAY	Thrombin cleaves protease-activated receptors PAR1 and PAR4 to induce calcium influx and activate platelet aggregation, a process inhibited by aspirin.	39	0.21096364	12	21	22	http://www.biocarta.com/pathfiles/h_SPPAPATHWAY.asp
CSKPATHWAY	Csk inhibits T-cell activation by phosphorylating Lck; Csk is regulated by cAMP-dependent kinases and is opposed by the T-cell activator CD45.	49	0.21236666	10	21	24	http://www.biocarta.com/pathfiles/h_CSKPATHWAY.asp
NKTPATHWAY	T cell differentiation into Th1 and Th2 cells occurs by differential chemokine receptor expression, which mediates tissue localization and immune response.	48	0.21517241	8	27	29	http://www.biocarta.com/pathfiles/h_NKTPATHWAY.asp
TCRPATHWAY	T cell receptors bind to foreign peptides presented by MHC molecules and induce T cell activation.	46	0.21541935	16	41	46	http://www.biocarta.com/pathfiles/h_TCRPATHWAY.asp
ST_MYOCYTE_AD_PATHWAY	Cardiac myocytes have a variety of adrenergic receptors that induce subtype-specific signaling effects.	43	0.21786885	11	23	28	http://stke.sciencemag.org/cgi/cm/stkecm;CMP_9043
BCRPATHWAY	B cell antigen receptors (BCRs) activate tyrosine kinases and transiently increase tyrosine phosphorylation on binding to antigen.	47	0.21946429	13	32	35	http://www.biocarta.com/pathfiles/h_BCRPATHWAY.asp
HSA04370_VEGF_SIGNALING_PATHWAY	Genes involved in VEGF signaling pathway	45	0.22612698	21	67	70	http://www.kegg.jp/dbget-bin/show_pathway?HSA04370

## Sheet: IEAA Diff
Gene Set Name	Gene Set Description	Gene Set P Value	Gene Set FDR	Significant gene number	Selected gene number	All gene number	Gene Set URL	Common with AgeAccel Diff results
HSA03010_RIBOSOME	Genes involved in ribosome	0.0010	0.0010	12	50	98	http://www.kegg.jp/dbget-bin/show_pathway?HSA03010		X
HSA04620_TOLL_LIKE_RECEPTOR_SIGNALING_PATHWAY	Genes involved in Toll-like receptor signaling pathway	< 0.001	0.0015	32	95	102	http://www.kegg.jp/dbget-bin/show_pathway?HSA04620		X
APOPTOSIS		< 0.001	0.0216	24	65	71	http://www.wikipathways.org/index.php/Pathway:Homo_sapiens:Apoptosis		X
PEPTIDE_GPCRS		< 0.001	0.02375	22	59	75	http://www.wikipathways.org/index.php/Pathway:Homo_sapiens:Peptide_GPCRs		X
HSA05130_PATHOGENIC_ESCHERICHIA_COLI_INFECTION_EHEC	Genes involved in pathogenic Escherichia coli infection - EHEC	0.0010	0.023999998	16	46	53	http://www.kegg.jp/dbget-bin/show_pathway?HSA05130		X
HSA00040_PENTOSE_AND_GLUCURONATE_INTERCONVERSIONS	Genes involved in pentose and glucuronate interconversions	< 0.001	0.025714288	16	23	25	http://www.kegg.jp/dbget-bin/show_pathway?HSA00040		X
APOPTOSIS_GENMAPP		0.0030	0.026375	16	41	44	http://www.wikipathways.org/index.php/Pathway:Homo_sapiens:Apoptosis		X
HSA04115_P53_SIGNALING_PATHWAY	Genes involved in p53 signaling pathway	< 0.001	29	25	63	68	http://www.kegg.jp/dbget-bin/show_pathway?HSA04115		X
ERKPATHWAY	Cell growth is promoted by Ras activation of the anti-apoptotic p44/42 MAP kinase pathway.	0.0020	39	14	28	30	http://www.biocarta.com/pathfiles/h_ERKPATHWAY.asp		X
HSA05213_ENDOMETRIAL_CANCER	Genes involved in endometrial cancer	0.0010	0.04563636	21	50	52	http://www.kegg.jp/dbget-bin/show_pathway?HSA05213		X
ST_ADRENERGIC	Adrenergic receptors respond to epinephrine and norepinephrine signaling.	0.0010	0.049900003	17	32	37	http://stke.sciencemag.org/cgi/cm/stkecm;CMP_8762
HSA04664_FC_EPSILON_RI_SIGNALING_PATHWAY	Genes involved in Fc epsilon RI signaling pathway	< 0.001	0.081083335	29	72	75	http://www.kegg.jp/dbget-bin/show_pathway?HSA04664		X
PORPHYRIN_AND_CHLOROPHYLL_METABOLISM		< 0.001	0.08653333	13	21	26	http://www.genome.jp/kegg/pathway/map/map00860.html		X
HSA00190_OXIDATIVE_PHOSPHORYLATION	Genes involved in oxidative phosphorylation	0.0080	0.086875	24	101	128	http://www.kegg.jp/dbget-bin/show_pathway?HSA00190		X
STARCH_AND_SUCROSE_METABOLISM		0.0020	92	20	37	44	http://www.genome.jp/kegg/pathway/map/map00500.html		X
NFKBPATHWAY	Inactive nuclear factor kB (NF-kB) is inhibited by the IkB family in the cytoplasm; active NF-kB is localized in the nucleus and regulates transcription of a variety of genes.	0.0060	0.09492307	9	21	23	http://www.biocarta.com/pathfiles/h_NFKBPATHWAY.asp
HSA04930_TYPE_II_DIABETES_MELLITUS	Genes involved in type II diabetes mellitus	0.0010	0.10170588	20	42	44	http://www.kegg.jp/dbget-bin/show_pathway?HSA04930		X
ST_G_ALPHA_I_PATHWAY	Gi and Go proteins are members of the same family that transduce cellular signals through both their alpha and beta subunits.	0.0050	0.10316667	17	34	36	http://stke.sciencemag.org/cgi/cm/stkecm;CMP_7430
HSA04210_APOPTOSIS	Genes involved in apoptosis	14	0.10442105	27	77	84	http://www.kegg.jp/dbget-bin/show_pathway?HSA04210		X
HSA04360_AXON_GUIDANCE	Genes involved in axon guidance	0.0060	0.13104348	54	121	128	http://www.kegg.jp/dbget-bin/show_pathway?HSA04360		X
HSA00600_SPHINGOLIPID_METABOLISM	Genes involved in sphingolipid metabolism	11	0.1312	13	32	39	http://www.kegg.jp/dbget-bin/show_pathway?HSA00600		X
DEATHPATHWAY	Death receptors such as Fas and DR3, 4, and 5 transduce pro-apoptotic signaling by oligomerizing to activate the caspase cascade.	22	0.13516	12	32	33	http://www.biocarta.com/pathfiles/h_DEATHPATHWAY.asp
MTORPATHWAY	Mammalian target of rapamycin (mTOR) senses mitogenic factors and nutrients, including ATP, and induces cell proliferation.	15	0.13561904	7	20	23	http://www.biocarta.com/pathfiles/h_MTORPATHWAY.asp		X
ST_PHOSPHOINOSITIDE_3_KINASE_PATHWAY	The phosphoinositide-3 kinase pathway produces the lipid second messenger PIP3 and regulates cell growth, survival, and movement.	0.02	0.13622727	12	31	38	http://stke.sciencemag.org/cgi/cm/stkecm;CMP_6557		X
PROSTAGLANDIN_AND_LEUKOTRIENE_METABOLISM		0.01	0.13958333	11	29	32	http://www.genome.jp/kegg/pathway/map/map00590.html		X
SIG_PIP3_SIGNALING_IN_B_LYMPHOCYTES	Genes related to PIP3 signaling in B lymphocytes	0.0090	0.1736923	16	31	36	http://www.nature.com/nature/journal/v420/n6916/fig_tab/nature01305_F1.html		X
GLYCOSPHINGOLIPID_METABOLISM		22	0.18807408	9	21	24	http://www.genome.jp/kegg/pathway/map/map00600.html
HSA04950_MATURITY_ONSET_DIABETES_OF_THE_YOUNG	Genes involved in maturity onset diabetes of the young (MODY)	25	0.19951724	9	24	25	http://www.kegg.jp/dbget-bin/show_pathway?HSA04950
HSA00500_STARCH_AND_SUCROSE_METABOLISM	Genes involved in starch and sucrose metabolism	13	0.20073333	30	77	84	http://www.kegg.jp/dbget-bin/show_pathway?HSA00500		X
HSA04630_JAK_STAT_SIGNALING_PATHWAY	Genes involved in Jak-STAT signaling pathway	0.02	0.20174195	41	139	153	http://www.kegg.jp/dbget-bin/show_pathway?HSA04630		X
CASPASEPATHWAY	Caspases are cysteine proteases active in apoptosis; caspase-8 and 9 cleave and activate other caspases, while 3, 6, and 7 cleave cellular targets.	31	0.20382142	7	21	23	http://www.biocarta.com/pathfiles/h_CASPASEPATHWAY.asp
HSA04130_SNARE_INTERACTIONS_IN_VESICULAR_TRANSPORT	Genes involved in SNARE interactions in vesicular transport	28	0.22203125	11	33	36	http://www.kegg.jp/dbget-bin/show_pathway?HSA04130		X
CIRCADIAN_EXERCISE		35	0.2275	12	40	47	http://www.wikipathways.org/index.php/Pathway:Homo_sapiens:Circadian_Exercise		X
HIVNEFPATHWAY	HIV-infected CD4 helper T cells may express Fas ligand, which binds to the Fas receptors of uninfected cells and induces apoptosis.	26	0.23024243	18	53	58	http://www.biocarta.com/pathfiles/h_HIVNEFPATHWAY.asp
HSA04650_NATURAL_KILLER_CELL_MEDIATED_CYTOTOXICITY	Genes involved in natural killer cell mediated cytotoxicity	34	0.23514284	37	113	132	http://www.kegg.jp/dbget-bin/show_pathway?HSA04650		X
SIG_CHEMOTAXIS	Genes related to chemotaxis	33	0.23597223	14	38	45	http://www.signaling-gateway.org/molecule/maps/chemotaxis_nosvg.html		X
RIBOSOMAL_PROTEINS		38	0.23683782	11	50	163	http://www.wikipathways.org/index.php/Pathway:Homo_sapiens:Ribosomal_Proteins
